# Supplementary material for: A mixed method approach to analysing patterns and drivers of antibiotic use and resistance in beef farms in Argentina
Source: Front Vet Sci. 2024 Nov 13;11:1454032. doi: 10.3389/fvets.2024.1454032 (PMC11600977; doi:10.3389/fvets.2024.1454032)
Supplement: Supplementary file 1 [file Data_Sheet_1.zip]

Archive with 7 entries (7 files):
- Table 1.XLSX
- Document 6.docx
- Document 5.docx
- Document 4.docx
- Document 3.docx
- Document 2.docx
- Document 1.docx
