# Supplementary material for: A mixed method approach to analysing patterns and drivers of antibiotic use and resistance in beef farms in Argentina
Source: Front Vet Sci. 2024 Nov 13;11:1454032. doi: 10.3389/fvets.2024.1454032 (PMC11600977; doi:10.3389/fvets.2024.1454032)
Supplement: Supplementary file 1 [file Data_Sheet_1.zip › Table 1.XLSX]

## Sheet: Sheet1
Welch T-test	Yes			No
	Number of farms	Mean ABU (mg/kg PCU {ESVAC])	SD (mg/kg PCU {ESVAC])	Number of farms	Mean ABU (mg/kg PCU {ESVAC])	SD (mg/kg PCU {ESVAC])	df	t-value	p-value
Antibiotic prophylaxis	7	65.43	37.54	10	77.28	27.14	10.28	0.71	0.49
Antibiotic metaphylaxis	9	62.05	31.11	8	84.04	28.97	14.96	1.51	0.15
Reception pen	7	70.13	36.62	9	77.41	28.51	11.13	0.43	0.67
